# Supplementary material for: 2′-O-Methyl at 20-mer Guide Strand 3′ Termini May Negatively Affect Target Silencing Activity of Fully Chemically Modified siRNA
Source: Mol Ther Nucleic Acids. 2020 May 15;21:266–77. doi: 10.1016/j.omtn.2020.05.010 (PMC7327867; doi:10.1016/j.omtn.2020.05.010)
Supplement: Table S10. Oligonucleotide Duplexes Used in In Vitro Efficacy and Thermal Melt Studies [file mmc2.xlsx]

## Sheet: Table S10
Table S10. Oligonucleotide duplexes used in in vitro efficacy and thermal melt studies. Information for each duplex is boxed with a thick outside border.
‘P’ denotes phosphate; ‘#’ denotes phosphorothioate instead of phosphodiester; ‘m’ denotes 2′-O-methyl; ‘f’ denotes 2′-fluoro; 'r' denotes 2′-OH; ‘A’ denotes Adenine; ‘U’ denotes Uracil; ‘G’ denotes Guanosine; ‘C’ denotes Cysteine; ‘TegChol’ denotes Triethylene Glycol linker + Cholesterol conjugate.
Figure	Target	Targeting Position	Accession Number	Strand	Single Strand Sequence with Chemical Modification Pattern	Method of Purification
2, 4	sFLT1-i13	2283	NM_001159920.2	2′-OMe/ -F guide strand	P(mU)#(fA)#(mA)(fA)(mU)(fU)(mU)(fG)(mG)(fA)(mG)(fA)(mU)#(fC)#(mC)#(fG)#(mA)#(fG)#(mA)#(fG)	HPLC Purified
				15mer 2′-OMe/ -F Passenger Strand	(fG)#(mG)#(fA)(mU)(fC)(mU)(fC)(mC)(fA)(mA)(fA)(mU)(fU)#(mU)#(fA)-TegChol	HPLC Purified
2, 3, 4	sFLT1-i13	2283	NM_001159920.2	2′-OMe at guide strand position 20	P(mU)#(fA)#(mA)(fA)(mU)(fU)(mU)(fG)(mG)(fA)(mG)(fA)(mU)#(fC)#(mC)#(fG)#(mA)#(fG)#(mA)#(mG)	HPLC Purified
				15mer 2′-OMe/ -F Passenger Strand	(fG)#(mG)#(fA)(mU)(fC)(mU)(fC)(mC)(fA)(mA)(fA)(mU)(fU)#(mU)#(fA)-TegChol	HPLC Purified
3, 4	sFLT1-i13	2283	NM_001159920.2	2′-F at guide strand position 5, 2′-OMe at guide strand position 20	P(mU)#(fA)#(mA)(fA)(fU)(fU)(mU)(fG)(mG)(fA)(mG)(fA)(mU)#(fC)#(mC)#(fG)#(mA)#(fG)#(mA)#(mG)	Precipitated
				15mer 2′-OMe/ -F Passenger Strand	(fG)#(mG)#(fA)(mU)(fC)(mU)(fC)(mC)(fA)(mA)(fA)(mU)(fU)#(mU)#(fA)-TegChol	HPLC Purified
2, 4	sFLT1-e15a	2519	NM_001160030.2	2′-OMe/ -F guide strand	P(mU)#(fA)#(mU)(fA)(mA)(fA)(mU)(fG)(mG)(fU)(mA)(fG)(mC)#(fU)#(mA)#(fU)#(mG)#(fA)#(mU)#(fG)	HPLC Purified
				15mer 2′-OMe/ -F Passenger Strand	(fU)#(mA)#(fG)(mC)(fU)(mA)(fC)(mC)(fA)(mU)(fU)(mU)(fA)#(mU)#(fA)-TegChol	HPLC Purified
2, 3, 4	sFLT1-e15a	2519	NM_001160030.2	2′-OMe at guide strand position 20	P(mU)#(fA)#(mU)(fA)(mA)(fA)(mU)(fG)(mG)(fU)(mA)(fG)(mC)#(fU)#(mA)#(fU)#(mG)#(fA)#(mU)#(mG)	HPLC Purified
				15mer 2′-OMe/ -F Passenger Strand	(fU)#(mA)#(fG)(mC)(fU)(mA)(fC)(mC)(fA)(mU)(fU)(mU)(fA)#(mU)#(fA)-TegChol	HPLC Purified
3, 4	sFLT1-e15a	2519	NM_001160030.2	2′-F at guide strand position 5, 2′-OMe at guide strand position 20	P(mU)#(fA)#(mU)(fA)(mA)(fA)(mU)(fG)(mG)(fU)(mA)(fG)(mC)#(fU)#(mA)#(fU)#(mG)#(fA)#(mU)#(mG)	Precipitated
				15mer 2′-OMe/ -F Passenger Strand	(fU)#(mA)#(fG)(mC)(fU)(mA)(fC)(mC)(fA)(mU)(fU)(mU)(fA)#(mU)#(fA)-TegChol	HPLC Purified
2, S6, S7	HTT	462	NM_002111.8	2′-OMe/ -F guide strand	P(mU)#(fA)#(mU)(fG)(mU)(fU)(mU)(fU)(mC)(fA)(mC)(fA)(mU)#(fA)#(mU)#(fU)#(mG)#(fU)#(mC)#(fA)	Precipitated
				15mer 2′-OMe/ -F Passenger Strand	(fA)#(mU)#(fA)(mU)(fG)(mU)(fG)(mA)(fA)(mA)(fA)(mC)(fA)#(mU)#(fA)-TegChol	Precipitated
2	HTT	462	NM_002111.8	2′-OMe at guide strand position 20	P(mU)#(fA)#(mU)(fG)(mU)(fU)(mU)(fU)(mC)(fA)(mC)(fA)(mU)#(fA)#(mU)#(fU)#(mG)#(fU)#(mC)#(mA)	Precipitated
				15mer 2′-OMe/ -F Passenger Strand	(fA)#(mU)#(fA)(mU)(fG)(mU)(fG)(mA)(fA)(mA)(fA)(mC)(fA)#(mU)#(fA)-TegChol	Precipitated
2, S6, S7	HTT	10125	NM_002111.8	2′-OMe/ -F guide strand	P(mU)#(fU)#(mU)(fU)(mU)(fA)(mA)(fA)(mU)(fC)(mC)(fU)(mG)#(fA)#(mG)#(fA)#(mA)#(fG)#(mA)#(fA)	Precipitated
				15mer 2′-OMe/ -F Passenger Strand	(fC)#(mU)#(fC)(mA)(fG)(mG)(fA)(mU)(fU)(mU)(fA)(mA)(fA)#(mA)#(fA)-TegChol	Precipitated
2	HTT	10125	NM_002111.8	2′-OMe at guide strand position 20	P(mU)#(fU)#(mU)(fU)(mU)(fA)(mA)(fA)(mU)(fC)(mC)(fU)(mG)#(fA)#(mG)#(fA)#(mA)#(fG)#(mA)#(mA)	Precipitated
				15mer 2′-OMe/ -F Passenger Strand	(fC)#(mU)#(fC)(mA)(fG)(mG)(fA)(mU)(fU)(mU)(fA)(mA)(fA)#(mA)#(fA)-TegChol	Precipitated
2, S6, S7	HTT	10146	NM_002111.8	2′-OMe/ -F guide strand	P(mU)#(fC)#(mU)(fC)(mU)(fU)(mU)(fA)(mC)(fU)(mG)(fA)(mU)#(fA)#(mU)#(fA)#(mA)#(fU)#(mU)#(fA)	Precipitated
				15mer 2′-OMe/ -F Passenger Strand	(fA)#(mU)#(fA)(mU)(fC)(mA)(fG)(mU)(fA)(mA)(fA)(mG)(fA)#(mG)#(fA)-TegChol	Precipitated
2	HTT	10146	NM_002111.8	2′-OMe at guide strand position 20	P(mU)#(fC)#(mU)(fC)(mU)(fU)(mU)(fA)(mC)(fU)(mG)(fA)(mU)#(fA)#(mU)#(fA)#(mA)#(fU)#(mU)#(mA)	Precipitated
				15mer 2′-OMe/ -F Passenger Strand	(fA)#(mU)#(fA)(mU)(fC)(mA)(fG)(mU)(fA)(mA)(fA)(mG)(fA)#(mG)#(fA)-TegChol	Precipitated
2, S6, S7	HTT	10150	NM_002111.8	2′-OMe/ -F guide strand	P(mU)#(fU)#(mA)(fA)(mU)(fC)(mU)(fC)(mU)(fU)(mU)(fA)(mC)#(fU)#(mG)#(fA)#(mU)#(fA)#(mU)#(fA)	Precipitated
				15mer 2′-OMe/ -F Passenger Strand	(fC)#(mA)#(fG)(mU)(fA)(mA)(fA)(mG)(fA)(mG)(fA)(mU)(fU)#(mA)#(fA)-TegChol	Precipitated
2, 3	HTT	10150	NM_002111.8	2′-OMe at guide strand position 20	P(mU)#(fU)#(mA)(fA)(mU)(fC)(mU)(fC)(mU)(fU)(mU)(fA)(mC)#(fU)#(mG)#(fA)#(mU)#(fA)#(mU)#(mA)	Precipitated
				15mer 2′-OMe/ -F Passenger Strand	(fC)#(mA)#(fG)(mU)(fA)(mA)(fA)(mG)(fA)(mG)(fA)(mU)(fU)#(mA)#(fA)-TegChol	Precipitated
3	HTT	10150	NM_002111.8	2′-F at guide strand position 5, 2′-OMe at guide strand position 20	P(mU)#(fU)#(mA)(fA)(fU)(fC)(mU)(fC)(mU)(fU)(mU)(fA)(mC)#(fU)#(mG)#(fA)#(mU)#(fA)#(mU)#(mA)	Precipitated
				15mer 2′-OMe/ -F Passenger Strand	(fC)#(mA)#(fG)(mU)(fA)(mA)(fA)(mG)(fA)(mG)(fA)(mU)(fU)#(mA)#(fA)-TegChol	Precipitated
2, S6, S7	HTT	1219	NM_002111.8	2′-OMe/ -F guide strand	P(mU)#(fU)#(mA)(fA)(mC)(fG)(mU)(fC)(mA)(fG)(mU)(fU)(mC)#(fA)#(mU)#(fA)#(mA)#(fA)#(mC)#(fC)	Precipitated
				15mer 2′-OMe/ -F Passenger Strand	(fA)#(mU)#(fG)(mA)(fA)(mC)(fU)(mG)(fA)(mC)(fG)(mU)(fU)#(mA)#(fA)-TegChol	Precipitated
2	HTT	1219	NM_002111.8	2′-OMe at guide strand position 20	P(mU)#(fU)#(mA)(fA)(mC)(fG)(mU)(fC)(mA)(fG)(mU)(fU)(mC)#(fA)#(mU)#(fA)#(mA)#(fA)#(mC)#(mC)	Precipitated
				15mer 2′-OMe/ -F Passenger Strand	(fA)#(mU)#(fG)(mA)(fA)(mC)(fU)(mG)(fA)(mC)(fG)(mU)(fU)#(mA)#(fA)-TegChol	Precipitated
2, S6, S7	HTT	1257	NM_002111.8	2′-OMe/ -F guide strand	P(mU)#(fC)#(mC)(fG)(mG)(fU)(mC)(fA)(mC)(fA)(mA)(fC)(mA)#(fU)#(mU)#(fG)#(mU)#(fG)#(mG)#(fU)	Precipitated
				15mer 2′-OMe/ -F Passenger Strand	(fA)#(mA)#(fU)(mG)(fU)(mU)(fG)(mU)(fG)(mA)(fC)(mC)(fG)#(mG)#(fA)-TegChol	Precipitated
2	HTT	1257	NM_002111.8	2′-OMe at guide strand position 20	P(mU)#(fC)#(mC)(fG)(mG)(fU)(mC)(fA)(mC)(fA)(mA)(fC)(mA)#(fU)#(mU)#(fG)#(mU)#(fG)#(mG)#(mU)	Precipitated
				15mer 2′-OMe/ -F Passenger Strand	(fA)#(mA)#(fU)(mG)(fU)(mU)(fG)(mU)(fG)(mA)(fC)(mC)(fG)#(mG)#(fA)-TegChol	Precipitated
4, S1	sFLT1-i13	2283	NM_001159920.2	2′-OMe at guide strand position 20	P(mU)#(fA)#(mA)(fA)(mU)(fU)(mU)(fG)(mG)(fA)(mG)(fA)(mU)#(fC)#(mC)#(fG)#(mA)#(fG)#(mA)#(mG)	HPLC Purified
				14mer 2′-OMe/ -F Passenger Strand	(mG)#(fA)#(mU)(fC)(mU)(fC)(mC)(fA)(mA)(fA)(mU)(fU)#(mU)#(fA)-TegChol	Precipitated
4, S1	sFLT1-i13	2283	NM_001159920.2	2′-F at guide strand position 5, 2′-OMe at guide strand position 20	P(mU)#(fA)#(mA)(fA)(fU)(fU)(mU)(fG)(mG)(fA)(mG)(fA)(mU)#(fC)#(mC)#(fG)#(mA)#(fG)#(mA)#(mG)	Precipitated
				14mer 2′-OMe/ -F Passenger Strand	(mG)#(fA)#(mU)(fC)(mU)(fC)(mC)(fA)(mA)(fA)(mU)(fU)#(mU)#(fA)-TegChol	Precipitated
5	sFLT1-i13	2283	NM_001159920.2	2′-OMe/ -F guide strand positions 1-8, UUCG RNA hairpin, 7-mer RNA target	P(mU)#(fA)#(mA)(fA)(mU)(fU)(mU)(fG)(rU)(rU)(rC)(rG)(rC)(rA)(rA)(rA)(rU)(rU)(rU)	Precipitated
5	sFLT1-i13	2283	NM_001159920.2	2′-F at guide strand position 5, UUCG RNA hairpin, 7-mer RNA target	P(mU)#(fA)#(mA)(fA)(fU)(fU)(mU)(fG)(rU)(rU)(rC)(rG)(rC)(rA)(rA)(rA)(rU)(rU)(rU)	Precipitated
5	sFLT1-i13	2283	NM_001159920.2	2′-F at guide strand position 7, UUCG RNA hairpin, 7-mer RNA target	P(mU)#(fA)#(mA)(fA)(mU)(fU)(fU)(fG)(rU)(rU)(rC)(rG)(rC)(rA)(rA)(rA)(rU)(rU)(rU)	Precipitated
5	sFLT1-e15a	2519	NM_001160030.2	2′-OMe/ -F guide strand positions 1-8, UUCG RNA hairpin, 7-mer RNA target	P(mU)#(fA)#(mU)(fA)(mA)(fA)(mU)(fG)(rU)(rU)(rC)(rG)(rC)(rA)(rU)(rU)(rU)(rA)(rU)	Precipitated
5	sFLT1-e15a	2519	NM_001160030.2	2′-F at guide strand position 5, UUCG RNA hairpin, 7-mer RNA target	P(mU)#(fA)#(mU)(fA)(fA)(fA)(mU)(fG)(rU)(rU)(rC)(rG)(rC)(rA)(rU)(rU)(rU)(rA)(rU)	Precipitated
5	sFLT1-e15a	2519	NM_001160030.2	2′-F at guide strand position 7, UUCG RNA hairpin, 7-mer RNA target	P(mU)#(fA)#(mU)(fA)(mA)(fA)(fU)(fG)(rU)(rU)(rC)(rG)(rC)(rA)(rU)(rU)(rU)(rA)(rU)	Precipitated
S2	sFLT1-i13	2283	NM_001159920.2	2′-OMe at guide strand position 20	P(mU)#(fA)#(mA)(fA)(mU)(fU)(mU)(fG)(mG)(fA)(mG)(fA)(mU)#(fC)#(mC)#(fG)#(mA)#(fG)#(mA)#(mG)	HPLC Purified
				15mer 2′-OMe Rich Passenger Strand 1	(mG)#(mG)#(mA)(mU)(mC)(mU)(fC)(mC)(fA)(mA)(fA)(mU)(mU)#(mU)#(mA)-TegChol	Precipitated
S2	sFLT1-i13	2283	NM_001159920.2	2′-F at guide strand position 5, 2′-OMe at guide strand position 20	P(mU)#(fA)#(mA)(fA)(fU)(fU)(mU)(fG)(mG)(fA)(mG)(fA)(mU)#(fC)#(mC)#(fG)#(mA)#(fG)#(mA)#(mG)	Precipitated
				15mer 2′-OMe Rich Passenger Strand 1	(mG)#(mG)#(mA)(mU)(mC)(mU)(fC)(mC)(fA)(mA)(fA)(mU)(mU)#(mU)#(mA)-TegChol	Precipitated
S2	sFLT1-i13	2283	NM_001159920.2	2′-F at guide strand position 7, 2′-OMe at guide strand position 20	P(mU)#(fA)#(mA)(fA)(mU)(fU)(fU)(fG)(mG)(fA)(mG)(fA)(mU)#(fC)#(mC)#(fG)#(mA)#(fG)#(mA)#(mG)	HPLC Purified
				15mer 2′-OMe Rich Passenger Strand 1	(mG)#(mG)#(mA)(mU)(mC)(mU)(fC)(mC)(fA)(mA)(fA)(mU)(mU)#(mU)#(mA)-TegChol	Precipitated
S2	sFLT1-e15a	2519	NM_001160030.2	2′-OMe at guide strand position 20	P(mU)#(fA)#(mU)(fA)(mA)(fA)(mU)(fG)(mG)(fU)(mA)(fG)(mC)#(fU)#(mA)#(fU)#(mG)#(fA)#(mU)#(mG)	HPLC Purified
				15mer 2′-OMe Rich Passenger Strand 1	(mU)#(mA)#(mG)(mC)(mU)(mA)(fC)(mC)(fA)(mU)(fU)(mU)(mA)#(mU)#(mA)-TegChol	Precipitated
S2	sFLT1-e15a	2519	NM_001160030.2	2′-F at guide strand position 5, 2′-OMe at guide strand position 20	P(mU)#(fA)#(mU)(fA)(mA)(fA)(mU)(fG)(mG)(fU)(mA)(fG)(mC)#(fU)#(mA)#(fU)#(mG)#(fA)#(mU)#(mG)	Precipitated
				15mer 2′-OMe Rich Passenger Strand 1	(mU)#(mA)#(mG)(mC)(mU)(mA)(fC)(mC)(fA)(mU)(fU)(mU)(mA)#(mU)#(mA)-TegChol	Precipitated
S2	sFLT1-e15a	2519	NM_001160030.2	2′-F at guide strand position 7, 2′-OMe at guide strand position 20	P(mU)#(fA)#(mU)(fA)(fA)(fA)(fU)(fG)(mG)(fU)(mA)(fG)(mC)#(fU)#(mA)#(fU)#(mG)#(fA)#(mU)#(mG)	HPLC Purified
				15mer 2′-OMe Rich Passenger Strand 1	(mU)#(mA)#(mG)(mC)(mU)(mA)(fC)(mC)(fA)(mU)(fU)(mU)(mA)#(mU)#(mA)-TegChol	Precipitated
S3	HTT	462	NM_002111.8	19-mer 2′-OMe/ -F guide strand with 2′-F at guide strand position 19	P(mU)#(fA)#(mU)(fG)(mU)(fU)(mU)(fU)(mC)(fA)(mC)(fA)#(mU)#(fA)#(mU)#(fU)#(mG)#(fU)#(fC)	Precipitated
				15mer 2′-OMe/ -F Passenger Strand	(fA)#(mU)#(fA)(mU)(fG)(mU)(fG)(mA)(fA)(mA)(fA)(mC)(fA)#(mU)#(fA)-TegChol	Precipitated
S3, S6	HTT	462	NM_002111.8	19-mer 2′-OMe/ -F guide strand with 2′-OMe at guide strand position 19	P(mU)#(fA)#(mU)(fG)(mU)(fU)(mU)(fU)(mC)(fA)(mC)(fA)#(mU)#(fA)#(mU)#(fU)#(mG)#(fU)#(mC)	Precipitated
				15mer 2′-OMe/ -F Passenger Strand	(fA)#(mU)#(fA)(mU)(fG)(mU)(fG)(mA)(fA)(mA)(fA)(mC)(fA)#(mU)#(fA)-TegChol	Precipitated
S3	HTT	10125	NM_002111.8	19-mer 2′-OMe/ -F guide strand with 2′-F at guide strand position 19	P(mU)#(fU)#(mU)(fU)(mU)(fA)(mA)(fA)(mU)(fC)(mC)(fU)#(mG)#(fA)#(mG)#(fA)#(mA)#(fG)#(fA)	Precipitated
				15mer 2′-OMe/ -F Passenger Strand	(fC)#(mU)#(fC)(mA)(fG)(mG)(fA)(mU)(fU)(mU)(fA)(mA)(fA)#(mA)#(fA)-TegChol	Precipitated
S3, S6	HTT	10125	NM_002111.8	19-mer 2′-OMe/ -F guide strand with 2′-OMe at guide strand position 19	P(mU)#(fU)#(mU)(fU)(mU)(fA)(mA)(fA)(mU)(fC)(mC)(fU)#(mG)#(fA)#(mG)#(fA)#(mA)#(fG)#(mA)	Precipitated
				15mer 2′-OMe/ -F Passenger Strand	(fC)#(mU)#(fC)(mA)(fG)(mG)(fA)(mU)(fU)(mU)(fA)(mA)(fA)#(mA)#(fA)-TegChol	Precipitated
S3	HTT	10146	NM_002111.8	19-mer 2′-OMe/ -F guide strand with 2′-F at guide strand position 19	P(mU)#(fC)#(mU)(fC)(mU)(fU)(mU)(fA)(mC)(fU)(mG)(fA)#(mU)#(fA)#(mU)#(fA)#(mA)#(fU)#(fU)	Precipitated
				15mer 2′-OMe/ -F Passenger Strand	(fA)#(mU)#(fA)(mU)(fC)(mA)(fG)(mU)(fA)(mA)(fA)(mG)(fA)#(mG)#(fA)-TegChol	Precipitated
S3, S6	HTT	10146	NM_002111.8	19-mer 2′-OMe/ -F guide strand with 2′-OMe at guide strand position 19	P(mU)#(fC)#(mU)(fC)(mU)(fU)(mU)(fA)(mC)(fU)(mG)(fA)#(mU)#(fA)#(mU)#(fA)#(mA)#(fU)#(mU)	Precipitated
				15mer 2′-OMe/ -F Passenger Strand	(fA)#(mU)#(fA)(mU)(fC)(mA)(fG)(mU)(fA)(mA)(fA)(mG)(fA)#(mG)#(fA)-TegChol	Precipitated
S3	HTT	1219	NM_002111.8	19-mer 2′-OMe/ -F guide strand with 2′-F at guide strand position 19	P(mU)#(fU)#(mA)(fA)(mC)(fG)(mU)(fC)(mA)(fG)(mU)(fU)#(mC)#(fA)#(mU)#(fA)#(mA)#(fA)#(fC)	Precipitated
				15mer 2′-OMe/ -F Passenger Strand	(fA)#(mU)#(fG)(mA)(fA)(mC)(fU)(mG)(fA)(mC)(fG)(mU)(fU)#(mA)#(fA)-TegChol	Precipitated
S3, S6	HTT	1219	NM_002111.8	19-mer 2′-OMe/ -F guide strand with 2′-OMe at guide strand position 19	P(mU)#(fU)#(mA)(fA)(mC)(fG)(mU)(fC)(mA)(fG)(mU)(fU)#(mC)#(fA)#(mU)#(fA)#(mA)#(fA)#(mC)	Precipitated
				15mer 2′-OMe/ -F Passenger Strand	(fA)#(mU)#(fG)(mA)(fA)(mC)(fU)(mG)(fA)(mC)(fG)(mU)(fU)#(mA)#(fA)-TegChol	Precipitated
S3	HTT	1257	NM_002111.8	19-mer 2′-OMe/ -F guide strand with 2′-F at guide strand position 19	P(mU)#(fC)#(mC)(fG)(mG)(fU)(mC)(fA)(mC)(fA)(mA)(fC)#(mA)#(fU)#(mU)#(fG)#(mU)#(fG)#(fG)	Precipitated
				15mer 2′-OMe/ -F Passenger Strand	(fA)#(mA)#(fU)(mG)(fU)(mU)(fG)(mU)(fG)(mA)(fC)(mC)(fG)#(mG)#(fA)-TegChol	Precipitated
S3, S6	HTT	1257	NM_002111.8	19-mer 2′-OMe/ -F guide strand with 2′-OMe at guide strand position 19	P(mU)#(fC)#(mC)(fG)(mG)(fU)(mC)(fA)(mC)(fA)(mA)(fC)#(mA)#(fU)#(mU)#(fG)#(mU)#(fG)#(mG)	Precipitated
				15mer 2′-OMe/ -F Passenger Strand	(fA)#(mA)#(fU)(mG)(fU)(mU)(fG)(mU)(fG)(mA)(fC)(mC)(fG)#(mG)#(fA)-TegChol	Precipitated
S4	HTT	462	NM_002111.8	21-mer 2′-OMe/ -F guide strand with 2′-F at guide strand position 21	P(mU)#(fA)#(mU)(fG)(mU)(fU)(mU)(fU)(mC)(fA)(mC)(fA)(mU)(fA)#(mU)#(fU)#(mG)#(fU)#(mC)#(fA)#(fA)	Precipitated
				15mer 2′-OMe/ -F Passenger Strand	(fA)#(mU)#(fA)(mU)(fG)(mU)(fG)(mA)(fA)(mA)(fA)(mC)(fA)#(mU)#(fA)-TegChol	Precipitated
S4, S7	HTT	462	NM_002111.8	21-mer 2′-OMe/ -F guide strand with 2′-OMe at guide strand position 21	P(mU)#(fA)#(mU)(fG)(mU)(fU)(mU)(fU)(mC)(fA)(mC)(fA)(mU)(fA)#(mU)#(fU)#(mG)#(fU)#(mC)#(fA)#(mA)	Precipitated
				15mer 2′-OMe/ -F Passenger Strand	(fA)#(mU)#(fA)(mU)(fG)(mU)(fG)(mA)(fA)(mA)(fA)(mC)(fA)#(mU)#(fA)-TegChol	Precipitated
S4	HTT	10125	NM_002111.8	21-mer 2′-OMe/ -F guide strand with 2′-F at guide strand position 21	P(mU)#(fU)#(mU)(fU)(mU)(fA)(mA)(fA)(mU)(fC)(mC)(fU)(mG)(fA)#(mG)#(fA)#(mA)#(fG)#(mA)#(fA)#(fA)	Precipitated
				15mer 2′-OMe/ -F Passenger Strand	(fC)#(mU)#(fC)(mA)(fG)(mG)(fA)(mU)(fU)(mU)(fA)(mA)(fA)#(mA)#(fA)-TegChol	Precipitated
S4, S7	HTT	10125	NM_002111.8	21-mer 2′-OMe/ -F guide strand with 2′-OMe at guide strand position 21	P(mU)#(fU)#(mU)(fU)(mU)(fA)(mA)(fA)(mU)(fC)(mC)(fU)(mG)(fA)#(mG)#(fA)#(mA)#(fG)#(mA)#(fA)#(mA)	Precipitated
				15mer 2′-OMe/ -F Passenger Strand	(fC)#(mU)#(fC)(mA)(fG)(mG)(fA)(mU)(fU)(mU)(fA)(mA)(fA)#(mA)#(fA)-TegChol	Precipitated
S4	HTT	10146	NM_002111.8	21-mer 2′-OMe/ -F guide strand with 2′-F at guide strand position 21	P(mU)#(fC)#(mU)(fC)(mU)(fU)(mU)(fA)(mC)(fU)(mG)(fA)(mU)(fA)#(mU)#(fA)#(mA)#(fU)#(mU)#(fA)#(fA)	Precipitated
				15mer 2′-OMe/ -F Passenger Strand	(fA)#(mU)#(fA)(mU)(fC)(mA)(fG)(mU)(fA)(mA)(fA)(mG)(fA)#(mG)#(fA)-TegChol	Precipitated
S4, S7	HTT	10146	NM_002111.8	21-mer 2′-OMe/ -F guide strand with 2′-OMe at guide strand position 21	P(mU)#(fC)#(mU)(fC)(mU)(fU)(mU)(fA)(mC)(fU)(mG)(fA)(mU)(fA)#(mU)#(fA)#(mA)#(fU)#(mU)#(fA)#(mA)	Precipitated
				15mer 2′-OMe/ -F Passenger Strand	(fA)#(mU)#(fA)(mU)(fC)(mA)(fG)(mU)(fA)(mA)(fA)(mG)(fA)#(mG)#(fA)-TegChol	Precipitated
S4	HTT	10150	NM_002111.8	21-mer 2′-OMe/ -F guide strand with 2′-F at guide strand position 21	P(mU)#(fU)#(mA)(fA)(fU)(fC)(mU)(fC)(mU)(fU)(mU)(fA)(mC)(fU)#(mG)#(fA)#(mU)#(fA)#(mU)#(fA)#(fA)	Precipitated
				15mer 2′-OMe/ -F Passenger Strand	(fC)#(mA)#(fG)(mU)(fA)(mA)(fA)(mG)(fA)(mG)(fA)(mU)(fU)#(mA)#(fA)-TegChol	Precipitated
S4, S7	HTT	10150	NM_002111.8	21-mer 2′-OMe/ -F guide strand with 2′-OMe at guide strand position 21	P(mU)#(fU)#(mA)(fA)(fU)(fC)(mU)(fC)(mU)(fU)(mU)(fA)(mC)(fU)#(mG)#(fA)#(mU)#(fA)#(mU)#(fA)#(mA)	Precipitated
				15mer 2′-OMe/ -F Passenger Strand	(fC)#(mA)#(fG)(mU)(fA)(mA)(fA)(mG)(fA)(mG)(fA)(mU)(fU)#(mA)#(fA)-TegChol	Precipitated
S4	HTT	1219	NM_002111.8	21-mer 2′-OMe/ -F guide strand with 2′-F at guide strand position 21	P(mU)#(fU)#(mA)(fA)(mC)(fG)(mU)(fC)(mA)(fG)(mU)(fU)(mC)(fA)#(mU)#(fA)#(mA)#(fA)#(mC)#(fC)#(fA)	Precipitated
				15mer 2′-OMe/ -F Passenger Strand	(fA)#(mU)#(fG)(mA)(fA)(mC)(fU)(mG)(fA)(mC)(fG)(mU)(fU)#(mA)#(fA)-TegChol	Precipitated
S4, S7	HTT	1219	NM_002111.8	21-mer 2′-OMe/ -F guide strand with 2′-OMe at guide strand position 21	P(mU)#(fU)#(mA)(fA)(mC)(fG)(mU)(fC)(mA)(fG)(mU)(fU)(mC)(fA)#(mU)#(fA)#(mA)#(fA)#(mC)#(fC)#(mA)	Precipitated
				15mer 2′-OMe/ -F Passenger Strand	(fA)#(mU)#(fG)(mA)(fA)(mC)(fU)(mG)(fA)(mC)(fG)(mU)(fU)#(mA)#(fA)-TegChol	Precipitated
S4	HTT	1257	NM_002111.8	21-mer 2′-OMe/ -F guide strand with 2′-F at guide strand position 21	P(mU)#(fC)#(mC)(fG)(mG)(fU)(mC)(fA)(mC)(fA)(mA)(fC)(mA)(fU)#(mU)#(fG)#(mU)#(fG)#(mG)#(fU)#(fA)	Precipitated
				15mer 2′-OMe/ -F Passenger Strand	(fA)#(mA)#(fU)(mG)(fU)(mU)(fG)(mU)(fG)(mA)(fC)(mC)(fG)#(mG)#(fA)-TegChol	Precipitated
S4, S7	HTT	1257	NM_002111.8	21-mer 2′-OMe/ -F guide strand with 2′-OMe at guide strand position 21	P(mU)#(fC)#(mC)(fG)(mG)(fU)(mC)(fA)(mC)(fA)(mA)(fC)(mA)(fU)#(mU)#(fG)#(mU)#(fG)#(mG)#(fU)#(mA)	Precipitated
				15mer 2′-OMe/ -F Passenger Strand	(fA)#(mA)#(fU)(mG)(fU)(mU)(fG)(mU)(fG)(mA)(fC)(mC)(fG)#(mG)#(fA)-TegChol	Precipitated
S5	HTT	462	NM_002111.8	21-mer 2′-OMe/ -F guide strand with 2′-F at guide strand position 21	P(mU)#(fA)#(mU)(fG)(mU)(fU)(mU)(fU)(mC)(fA)(mC)(fA)(mU)(fA)#(mU)#(fU)#(mG)#(fU)#(mC)#(fA)#(fA)	Precipitated
				19mer 2′-OMe/ -F Passenger Strand	(fG)#(mA)#(fC)(mA)(fA)(mU)(fA)(mU)(fG)(mU)(fG)(mA)(fA)(mA)(fA)(mC)(fA)#(mU)#(fA)-TegChol	Precipitated
S5	HTT	462	NM_002111.8	21-mer 2′-OMe/ -F guide strand with 2′-OMe at guide strand position 21	P(mU)#(fA)#(mU)(fG)(mU)(fU)(mU)(fU)(mC)(fA)(mC)(fA)(mU)(fA)#(mU)#(fU)#(mG)#(fU)#(mC)#(fA)#(mA)	Precipitated
				19mer 2′-OMe/ -F Passenger Strand	(fG)#(mA)#(fC)(mA)(fA)(mU)(fA)(mU)(fG)(mU)(fG)(mA)(fA)(mA)(fA)(mC)(fA)#(mU)#(fA)-TegChol	Precipitated
S5	HTT	10125	NM_002111.8	21-mer 2′-OMe/ -F guide strand with 2′-F at guide strand position 21	P(mU)#(fU)#(mU)(fU)(mU)(fA)(mA)(fA)(mU)(fC)(mC)(fU)(mG)(fA)#(mG)#(fA)#(mA)#(fG)#(mA)#(fA)#(fA)	Precipitated
				19mer 2′-OMe/ -F Passenger Strand	(fU)#(mC)#(fU)(mU)(fC)(mU)(fC)(mA)(fG)(mG)(fA)(mU)(fU)(mU)(fA)(mA)(fA)#(mA)#(fA)-TegChol	Precipitated
S5	HTT	10125	NM_002111.8	21-mer 2′-OMe/ -F guide strand with 2′-OMe at guide strand position 21	P(mU)#(fU)#(mU)(fU)(mU)(fA)(mA)(fA)(mU)(fC)(mC)(fU)(mG)(fA)#(mG)#(fA)#(mA)#(fG)#(mA)#(fA)#(mA)	Precipitated
				19mer 2′-OMe/ -F Passenger Strand	(fU)#(mC)#(fU)(mU)(fC)(mU)(fC)(mA)(fG)(mG)(fA)(mU)(fU)(mU)(fA)(mA)(fA)#(mA)#(fA)-TegChol	Precipitated
S5	HTT	10146	NM_002111.8	21-mer 2′-OMe/ -F guide strand with 2′-F at guide strand position 21	P(mU)#(fC)#(mU)(fC)(mU)(fU)(mU)(fA)(mC)(fU)(mG)(fA)(mU)(fA)#(mU)#(fA)#(mA)#(fU)#(mU)#(fA)#(fA)	Precipitated
				19mer 2′-OMe/ -F Passenger Strand	(fA)#(mA)#(fU)(mU)(fA)(mU)(fA)(mU)(fC)(mA)(fG)(mU)(fA)(mA)(fA)(mG)(fA)#(mG)#(fA)-TegChol	Precipitated
S5	HTT	10146	NM_002111.8	21-mer 2′-OMe/ -F guide strand with 2′-OMe at guide strand position 21	P(mU)#(fC)#(mU)(fC)(mU)(fU)(mU)(fA)(mC)(fU)(mG)(fA)(mU)(fA)#(mU)#(fA)#(mA)#(fU)#(mU)#(fA)#(mA)	Precipitated
				19mer 2′-OMe/ -F Passenger Strand	(fA)#(mA)#(fU)(mU)(fA)(mU)(fA)(mU)(fC)(mA)(fG)(mU)(fA)(mA)(fA)(mG)(fA)#(mG)#(fA)-TegChol	Precipitated
S5	HTT	1219	NM_002111.8	21-mer 2′-OMe/ -F guide strand with 2′-F at guide strand position 21	P(mU)#(fU)#(mA)(fA)(mC)(fG)(mU)(fC)(mA)(fG)(mU)(fU)(mC)(fA)#(mU)#(fA)#(mA)#(fA)#(mC)#(fC)#(fA)	Precipitated
				19mer 2′-OMe/ -F Passenger Strand	(fG)#(mU)#(fU)(mU)(fA)(mU)(fG)(mA)(fA)(mC)(fU)(mG)(fA)(mC)(fG)(mU)(fU)#(mA)#(fA)-TegChol	Precipitated
S5	HTT	1219	NM_002111.8	21-mer 2′-OMe/ -F guide strand with 2′-OMe at guide strand position 21	P(mU)#(fU)#(mA)(fA)(mC)(fG)(mU)(fC)(mA)(fG)(mU)(fU)(mC)(fA)#(mU)#(fA)#(mA)#(fA)#(mC)#(fC)#(mA)	Precipitated
				19mer 2′-OMe/ -F Passenger Strand	(fG)#(mU)#(fU)(mU)(fA)(mU)(fG)(mA)(fA)(mC)(fU)(mG)(fA)(mC)(fG)(mU)(fU)#(mA)#(fA)-TegChol	Precipitated
S5	HTT	1257	NM_002111.8	21-mer 2′-OMe/ -F guide strand with 2′-F at guide strand position 21	P(mU)#(fC)#(mC)(fG)(mG)(fU)(mC)(fA)(mC)(fA)(mA)(fC)(mA)(fU)#(mU)#(fG)#(mU)#(fG)#(mG)#(fU)#(fA)	Precipitated
				19mer 2′-OMe/ -F Passenger Strand	(fC)#(mC)#(fA)(mC)(fA)(mA)(fU)(mG)(fU)(mU)(fG)(mU)(fG)(mA)(fC)(mC)(fG)#(mG)#(fA)-TegChol	Precipitated
S5	HTT	1257	NM_002111.8	21-mer 2′-OMe/ -F guide strand with 2′-OMe at guide strand position 21	P(mU)#(fC)#(mC)(fG)(mG)(fU)(mC)(fA)(mC)(fA)(mA)(fC)(mA)(fU)#(mU)#(fG)#(mU)#(fG)#(mG)#(fU)#(mA)	Precipitated
				19mer 2′-OMe/ -F Passenger Strand	(fC)#(mC)#(fA)(mC)(fA)(mA)(fU)(mG)(fU)(mU)(fG)(mU)(fG)(mA)(fC)(mC)(fG)#(mG)#(fA)-TegChol	Precipitated
